# Supplementary material for: Morphofunctional changes at the active zone during synaptic vesicle exocytosis
Source: EMBO Rep. 2023 Mar 6;24(5):e55719. doi: 10.15252/embr.202255719 (PMC10157379; doi:10.15252/embr.202255719)
Supplement: Supplementary file 4 — Movie EV1 [file EMBR-24-e55719-s003.zip]

Archive with 4 entries (4 files):
- movie_EV1.mp4
- __MACOSX/._movie_EV1.mp4
- Movie EV1 legend.docx
- __MACOSX/._Movie EV1 legend.docx
